# Supplementary material for: Fecal Carriage of Escherichia coli Harboring the tet(X4)-IncX1 Plasmid from a Tertiary Class-A Hospital in Beijing, China
Source: Antibiotics (Basel). 2022 Aug 6;11(8):1068. doi: 10.3390/antibiotics11081068 (PMC9405050; doi:10.3390/antibiotics11081068)
Supplement: Supplementary file 1 [file antibiotics-11-01068-s001.zip]

Archive with 2 entries (2 files):
- Supplemental file figure.pdf
- Supplemental fileTable.xlsx
